# Supplementary material for: Differences in carbon source utilisation distinguish Campylobacter jejuni from Campylobacter coli
Source: BMC Microbiol. 2014 Oct 28;14:262. doi: 10.1186/s12866-014-0262-y (PMC4219013; doi:10.1186/s12866-014-0262-y)
Supplement: Additional file 1: — Raw data on carbon utilisation of C. jejuni and C.coli strains using Biolog analysis. [file 12866_2014_262_MOESM1_ESM.xlsx]

## Sheet: Sheet1
		Succinic Acid	L-Aspartic Acid	L-Proline	L-Fucose	L-Lactic Acid	Formic Acid	L-Glutamic Acid	D,L-Malic Acid	L-Asparagine	α-Keto-Glutaric Acid	L-Glutamine	α-Hydroxy-Butyric Acid	Glycyl-L-Aspartic Acid	Citric Acid	Fumaric Acid	Bromo-Succinic Acid	Propionic Acid	Glycolic Acid	Glyoxylic Acid	Glycyl-L-Glutamic Acid	Tricarballylic Acid	L-Serine	Mono Methyl Succinate	Methyl Pyruvate	D-Malic Acid	L-Malic Acid	Glycyl-L-Proline	3-0-b-D-Galactopyranosyl-D-Arabinose	D-Lactic Acid Methyl Ester	D-Ribono-1,4-Lactone	Succinamic Acid
C. jejuni K1	Rep1	184	168	154	0	157	157	141	181	157	156	173	144	122	25	154	139	0	119	107	176	0	164	58	153	143	129	122	24	137	42	0
	Rep 2	97	99	90	0	118	56	90	165	171	122	180	100	108	0	115	92	0	80	74	166	0	135	52	105	105	97	132	71	155	0	0
	Rep 3	134	25	131	0	134	112	86	145	22	0	82	83	41	12	120	84	0	53	21	154	2	111	13	137	146	110	30	6	187	27	0
	Avg	138.3	97.3	125	0	136.3	108.3	105.7	163.7	116.7	92.7	145	109	90.3	12.3	129.7	105	0	84	67.3	165.3	0.7	136.7	41	131.7	131.3	112	94.7	33.67	159.67	23	0
	Stdev	43.7	71.5	32.4	0	19.6	50.6	30.7	18	82.3	82	54.7	31.5	43.3	12.5	21.2	29.7	0	33.2	43.4	11	1.2	26.5	24.4	24.4	22.9	16.1	56.2	33.56	25.32	21.28	0
	SE	25.2	41.3	18.7	0	11.3	29.2	17.7	10.4	47.5	47.4	31.6	18.2	25	7.2	12.3	17.2	0	19.2	25.1	6.4	0.7	15.3	14.1	14.1	13.2	9.3	32.5	19.38	14.62	12.29	0
	p value
C. jejuni K2	Rep 1	149	158	149	0	147	154	144	168	178	168	180	156	170	187	171	147	0	108	29	183	1	177	154	161	173	160	130	86	192	104	72
	Rep 2	163	167	172	0	169	164	161	176	170	157	136	159	110	7	161	158	0	102	75	193	2	208	119	180	188	167	159	104	152	0	0
	Rep 3	173	149	159	0	159	166	147	167	178	133	8	114	7	1	140	131	0	72	29	150	0	160	45	141	150	125	75	18	176	87	16
	Avg	161.7	158	160	0	158.3	161.3	150.7	170.3	175.3	152.7	108	143	95.7	65	157.3	145.3	0	94	44.3	175.3	1	181.7	106	160.7	170.3	150.7	121.3	69.33	173.33	63.67	29.3333
	Stdev	12.1	9	11.5	0	11	6.4	9.1	4.9	4.6	17.9	89.4	25.2	82.4	105.7	15.8	13.6	0	19.3	26.6	22.5	1	24.3	55.7	19.5	19.1	22.5	42.7	45.36	20.13	55.79	37.8065
	SE	7	5.2	6.7	0	6.4	3.7	5.2	2.9	2.7	10.3	51.6	14.5	47.6	61	9.1	7.8	0	11.1	15.3	13	0.6	14.1	32.1	11.3	11.1	13	24.6	26.19	11.62	32.21	21.8276
	p value
C. coli K3	Rep 1	195	151	193	203	202	189	173	165	115	192	122	138	76	116	114	99	106	0	0	16	96	96	89	95	0	91	15	24	92	0	177
	Rep 2	169	84	160	170	166	161	74	158	160	174	21	109	13	163	152	50	135	0	1	24	167	133	50	153	2	128	32	22	48	0	132
	Rep 3	159	158	164	156	156	154	70	172	166	169	35	47	9	4	157	93	43	0	6	21	167	0	87	160	13	171	30	45	99	0	143
	Avg	174.3	131	172.3	176.3	174.7	168	105.7	165	147	178.3	59.3	98	32.7	94.3	141	80.7	94.7	0	2.3	20.3	143.3	76.3	75.3	136	5	130	25.7	30.33	79.67	0	150.667
	Stdev	18.6	40.9	18	24.1	24.2	18.5	58.4	7	27.9	12.1	54.7	46.5	37.6	81.7	23.5	26.7	47	0	3.2	4	41	68.7	22	35.7	7	40	9.3	12.74	27.65	0	23.4592
	SE	10.7	23.6	10.4	13.9	14	10.7	33.7	4	16.1	7	31.6	26.8	21.7	47.2	13.6	15.4	27.2	0	1.9	2.3	23.7	39.6	12.7	20.6	4	23.1	5.4	7.36	15.96	0	13.5442
	p value
C. jejuni K4	Rep 1	189	171	169	15	183	101	155	181	172	193	171	171	10	182	185	153	0	20	0	70	0	193	167	168	140	160	52	55	154	0	33
	Rep 2	116	123	118	0	117	115	106	129	113	120	114	105	106	128	96	89	31	45	0	120	0	126	104	101	95	100	36	0	120	36	100
	Rep 3	142	143	139	0	144	132	144	151	165	164	40	146	18	179	161	149	0	23	17	24	100	0	112	151	0	0	29	34	152	14	33
	Avg	149	145.7	142	5	148	116	135	153.7	150	159	108.3	140.7	44.7	163	147.3	130.3	10.3	29.3	5.7	71.3	33.3	106.3	127.7	140	78.3	86.7	39	29.67	142	16.67	55.3333
	Stdev	37	24.1	25.6	8.7	33.2	15.5	25.7	26.1	32.2	36.8	65.7	33.3	53.3	30.4	46.1	35.9	17.9	13.7	9.8	48	57.7	98	34.3	34.8	71.5	80.8	11.8	27.75	19.08	18.15	38.6825
	SE	21.4	13.9	14.8	5	19.2	9	14.8	15.1	18.6	21.2	37.9	19.2	30.8	17.5	26.6	20.7	10.3	7.9	5.7	27.7	33.3	56.6	19.8	20.1	41.3	46.7	6.8	16.02	11.02	10.48	22.3333
	p value
C. jejuni K6	Rep 1	190	181	151	0	146	127	140	208	209	0	161	82	13	10	118	107	0	42	5	130	0	121	8	101	98	102	112	4	156	69	0
	Rep 2	155	102	50	0	159	0	169	162	76	0	171	78	48	0	152	139	0	0	0	170	0	0	57	152	153	18	37	0	147	0	134
	Rep 3	152	147	145	0	143	140	150	150	169	130	165	139	19	12	145	135	0	103	57	114	2	159	47	140	142	147	131	43	154	121	132
	Avg	165.7	143.3	115.3	0	149.3	89	153	173.3	151.3	43.3	165.7	99.7	26.7	7.3	138.3	127	0	48.3	20.7	138	0.7	93.3	37.3	131	131	89	93.3	15.67	152.33	63.33	88.6667
	Stdev	21.1	39.6	56.7	0	8.5	77.4	14.7	30.6	68.2	75.1	5	34.1	18.7	6.4	18	17.4	0	51.8	31.6	28.8	1.2	83	25.9	26.7	29.1	65.5	49.7	23.76	4.73	60.7	76.7941
	SE	12.2	22.9	32.7	0	4.9	44.7	8.5	17.7	39.4	43.3	2.9	19.7	10.8	3.7	10.4	10.1	0	29.9	18.2	16.7	0.7	47.9	15	15.4	16.8	37.8	28.7	13.72	2.73	35.04	44.3371
	p value
C. coli K7	Rep 1	174	164	160	174	163	157	151	149	164	164	148	123	13	42	126	99	119	0	9	27	0	142	117	130	2	130	17	43	116	0	123
	Rep 2	132	143	138	148	140	142	138	154	156	187	141	166	12	3	179	122	169	0	19	21	0	55	81	190	12	193	23	20	152	0	166
	Rep 3	177	120	107	168	139	134	28	111	118	149	66	101	11	1	112	6	102	0	0	17	0	0	58	52	0	57	24	47	95	0	121
	Avg	161	142.3	135	163.3	147.3	144.3	105.7	138	146	166.7	118.3	130	12	15.3	139	75.7	130	0	9.3	21.7	0	65.7	85.3	124	4.7	126.7	21.3	36.67	121	0	136.667
	Stdev	25.2	22	26.6	13.6	13.6	11.7	67.6	23.5	24.6	19.1	45.5	33.1	1	23.1	35.3	61.4	34.8	0	9.5	5	0	71.6	29.7	69.2	6.4	68.1	3.8	14.57	28.83	0	25.4231
	SE	14.5	12.7	15.4	7.9	7.8	6.7	39	13.6	14.2	11.1	26.2	19.1	0.6	13.4	20.4	35.5	20.1	0	5.5	2.9	0	41.3	17.2	40	3.7	39.3	2.2	8.41	16.64	0	14.678
	p value
C. jejuni 81176	Rep 1	159	175	21	0	179	165	159	181	185	183	195	165	182	110	181	137	50	0	0	186	2	185	157	162	139	166	49	61	177	35	132
	Rep 2	118	116	44	0	139	122	116	146	168	160	187	136	114	180	154	139	0	82	81	153	0	177	98	151	151	138	29	0	169	0	136
																													26	190	2	138
	Avg	138.5	145.5	32.5	0	159	143.5	137.5	163.5	176.5	171.5	191	150.5	148	145	167.5	138	25	41	40.5	169.5	1	181	127.5	156.5	145	152	39	29	178.67	12.33	135.333
	Stdev	29	41.7	16.3	0	28.3	30.4	30.4	24.8	12	16.3	5.7	20.5	48.1	49.5	19.1	1.4	35.4	58	57.3	23.3	1.4	5.7	41.7	7.8	8.5	19.8	14.1	30.61	10.6	19.66	3.05505
	SE	16.7	24.1	9.4	0	16.3	17.6	17.6	14.3	6.9	9.4	3.3	11.8	27.8	28.6	11	0.8	20.4	33.5	33.1	13.5	0.8	3.3	24.1	4.5	4.9	11.4	8.2	17.67	6.12	11.35	1.76383
	p value
C. jejuni 81116	Rep 1	198	140	97	6	198	125	3	162	153	170	170	136	8	76	150	128	0	0	0	157	1	168	112	158	12	28	49	32	168	14	150
	Rep 2	0	181	182	2	189	170	0	209	209	187	221	182	202	61	184	162	8	0	0	211	7	204	160	178	96	28	208	0	178	10	0
	Rep 3	150	149	138	0	155	149	126	192	194	175	205	162	137	211	190	161	0	88	68	206	11	212	52	165	162	152	112	0	146	12	116
	Avg	116	156.7	139	2.7	180.7	148	43	187.7	185.3	177.3	198.7	160	115.7	116	174.7	150.3	2.7	29.3	22.7	191.3	6.3	194.7	108	167	90	69.3	123	10.67	164	12	88.6667
	Stdev	103.3	21.6	42.5	3.1	22.7	22.5	71.9	23.8	29	8.7	26.1	23.1	98.7	82.6	21.6	19.4	4.6	50.8	39.3	29.8	5	23.4	54.1	10.2	75.2	71.6	80.1	18.48	16.37	2	78.6469
	SE	59.6	12.4	24.5	1.8	13.1	13	41.5	13.7	16.7	5	15.1	13.3	57	47.7	12.5	11.2	2.7	29.3	22.7	17.2	2.9	13.5	31.2	5.9	43.4	41.3	46.2	10.67	9.45	1.15	45.4068
	p value
C. jejuni 11168	Rep 1	124	122	122	0	128	137	113	127	133	145	135	131	20	186	148	76	0	146	110	31	10	193	19	169	174	147	35	39	146	30	0
	Rep 2	169	160	150	0	140	141	113	141	130	137	120	115	16	159	134	65	0	115	89	22	3	159	15	135	136	129	27	38	109	11	0
	Rep 3	157	146	135	0	136	135	119	143	124	153	147	130	2	163	137	115	0	123	120	168	0	159	18	129	146	133	0	45	124	42	0
	Avg	150	142.7	135.7	0	134.7	137.7	115	137	129	145	134	125.3	12.7	169.3	139.7	85.3	0	128	106.3	73.7	4.3	170.3	17.3	144.3	152	136.3	20.7	40.67	126.33	27.67	0
	Stdev	23.3	19.2	14	0	6.1	3.1	3.5	8.7	4.6	8	13.5	9	9.5	14.6	7.4	26.3	0	16.1	15.8	81.8	5.1	19.6	2.1	21.6	19.7	9.5	18.3	3.79	18.61	15.63	0
	SE	13.5	11.1	8.1	0	3.5	1.8	2	5	2.7	4.6	7.8	5.2	5.5	8.4	4.3	15.2	0	9.3	9.1	47.2	3	11.3	1.2	12.5	11.4	5.5	10.6	0	0	0	0
	p value
C. jejuni 32799	Rep 1	176	136	70	172	163	0	136	172	187	180	176	150	11	178	155	68	0	0	0	15	0	198	82	167	164	28	31	0	0	0	0
	Rep 2	149	140	134	168	155	149	144	179	186	187	196	160	18	204	183	164	19	107	61	17	5	214	137	149	152	150	24	0	156	0	78
																													37	166	12	0
	Avg	162.5	138	102	170	159	74.5	140	175.5	186.5	183.5	186	155	14.5	191	169	116	9.5	53.5	30.5	16	2.5	206	109.5	158	158	89	27.5	23.33	152	16.33	26
	Stdev	19.1	2.8	45.3	2.8	5.7	105.4	5.7	5	0.7	5	14.1	7.1	5	18.4	19.8	67.9	13.4	75.7	43.1	1.4	3.5	11.3	38.9	12.7	8.5	86.3	5	21.36	93.09	6.93	45.0333
	SE	13.5	2	32	2	4	74.5	4	3.5	0.5	3.5	10	5	3.5	13	14	48	9.5	53.5	30.5	1	2.5	8	27.5	9	6	61	3.5	12.33	53.74	4	26
	p value
C. jejuni 33084	Rep 1	147	151	135	0	140	136	33	155	166	0	5	125	6	0	130	118	0	113	70	15	0	158	23	122	128	115	22	3	204	82	48
	Rep 2	163	140	155	0	164	77	15	174	150	7	8	152	91	7	163	162	0	63	35	76	2	165	142	189	194	24	26	11	159	27	0
																													51	154	134	2
	Avg	155	145.5	145	0	152	106.5	24	164.5	158	3.5	6.5	138.5	48.5	3.5	146.5	140	0	88	52.5	45.5	1	161.5	82.5	155.5	161	69.5	24	21.67	172.33	81	16.6667
	Stdev	11.3	7.8	14.1	0	17	41.7	12.7	13.4	11.3	5	2.1	19.1	60.1	5	23.3	31.1	0	35.4	24.8	43.1	1.4	5	84.2	47.4	46.7	64.4	2.8	25.72	27.54	53.51	27.1539
	SE	8	5.5	10	0	12	29.5	9	9.5	8	3.5	1.5	13.5	42.5	3.5	16.5	22	0	25	17.5	30.5	1	3.5	59.5	33.5	33	45.5	2	14.85	15.9	30.89	15.6773
	p value
C. jejuni 1	Rep 1	124	136	154	167	160	125	32	175	147	0	103	97	96	18	150	10	0	21	0	148	0	0	64	164	161	31	136	18	157	38	0
	Rep 2	138	91	200	174	188	201	27	192	128	5	88	130	137	67	120	48	0	25	38	89	0	147	67	164	160	21	44	16	115	97	0
	Rep 3	143	134	138	160	148	112	124	171	185	0	150	162	20	214	172	112	0	146	73	109	6	197	35	167	170	139	156	10	180	30	0
	Avg	135	120.3	164	167	165.3	146	61	179.3	153.3	1.7	113.7	129.7	84.3	99.7	147.3	56.7	0	64	37	115.3	2	114.7	55.3	165	163.7	63.7	112	14.67	150.67	55	0
	Stdev	9.9	25.4	32.2	7	20.5	48.1	54.6	11.2	29	2.9	32.4	32.5	59.4	102	26.1	51.6	0	71	36.5	30	3.5	102.4	17.7	1.7	5.5	65.4	59.7	4.16	32.96	36.59	0
	SE	5.7	14.7	18.6	4	11.9	27.8	31.5	6.4	16.8	1.7	18.7	18.8	34.3	58.9	15.1	29.8	0	41	21.1	17.3	2	59.1	10.2	1	3.2	37.8	34.5	2.4	19.03	21.13	0
	p value
C. jejuni 2	Rep 1	131	0	5	0	161	71	22	173	12	128	13	142	7	0	0	39	0	104	47	13	0	0	0	0	140	11	16	3	153	0	0
	Rep 2	138	69	32	5	174	187	90	164	101	165	35	145	13	13	59	48	0	99	66	36	1	185	19	202	205	99	33	30	150	0	0
	Rep 3	146	81	81	141	140	134	45	160	94	162	35	156	18	160	127	45	0	86	40	64	3	188	12	183	186	65	42	25	123	16	0
	Avg	138.3	50	39.3	48.7	158.3	130.7	52.3	165.7	69	151.7	27.7	147.7	12.7	57.7	62	44	0	96.3	51	37.7	1.3	124.3	10.3	128.3	177	58.3	30.3	18.33	144	5	0
	Stdev	7.5	43.7	38.5	80	17.2	58.1	34.6	6.7	49.5	20.6	12.7	7.4	5.5	88.9	63.6	4.6	0	9.3	13.5	25.5	1.5	107.7	9.6	111.6	33.4	44.4	13.2	14.36	16.52	9.24	0
	SE	4.3	25.2	22.2	46.2	9.9	33.5	20	3.8	28.6	11.9	7.3	4.3	3.2	51.3	36.7	2.7	0	5.4	7.8	14.8	0.9	62.2	5.6	64.4	19.3	25.6	7.6	8.29	9.54	5.33	0
	p value
C. jejuni 5	Rep 1	0	0	0	0	185	34	10	189	9	192	14	51	24	9	0	149	0	26	24	34	14	7	3	185	165	30	38	6	27	4	0
	Rep 2	140	104	162	0	175	149	9	173	98	162	8	84	4	0	94	13	0	61	34	33	0	115	0	123	145	41	68	40	144	36	0
	Rep 3	136	137	138	29	126	142	136	104	101	109	117	96	43	103	98	79	0	78	64	0	0	121	109	124	145	153	140	15	101	8	0
	Avg	92	80.3	100	9.7	162	108.3	51.7	155.3	69.3	154.3	46.3	77	23.7	37.3	64	80.3	0	55	40.7	22.3	4.7	81	37.3	144	151.7	74.7	82	20.33	90.67	16	0
	Stdev	79.7	71.5	87.4	16.7	31.6	64.5	73	45.2	52.3	42	61.3	23.3	19.5	57.1	55.5	68	0	26.5	20.8	19.4	8.1	64.2	62.1	35.5	11.6	68.1	52.4	17.62	59.18	17.44	0
	SE	46	41.3	50.5	9.7	18.2	37.2	42.2	26.1	30.2	24.3	35.4	13.5	11.3	32.9	32	39.3	0	15.3	12	11.2	4.7	37	35.8	20.5	6.7	39.3	30.3	10.17	34.17	10.07	0
	p value
